# Supplementary material for: Association between Muscle Fatigability, Self-Perceived Fatigue and C-Reactive Protein at Admission in Hospitalized Geriatric Patients
Source: Int J Environ Res Public Health. 2023 Aug 16;20(16):6582. doi: 10.3390/ijerph20166582 (PMC10454850; doi:10.3390/ijerph20166582)
Supplement: Supplementary file 1 [file ijerph-20-06582-s001.zip]

Archive with 1 entries (1 files):
- ijerph-2377626-supplementary.pdf
